# Supplementary material for: Modeling Softening Kinetics at Cellular Scale and Phytochemicals Extractability in Cauliflower under Different Cooking Treatments
Source: Foods. 2021 Aug 24;10(9):1969. doi: 10.3390/foods10091969 (PMC8472173; doi:10.3390/foods10091969)
Supplement: Supplementary file 1 [file foods-10-01969-s001.zip]

Archive with 7 entries (6 files):
- Supplementary data/
- Supplementary data/Figure S1.emf
- Supplementary data/Figure S2.emf
- Supplementary data/Figure S3.emf
- Supplementary data/Figure S4.emf
- Supplementary data/Figure S5.emf
- Supplementary data/Supplementary Data.pdf
